# Supplementary material for: Development of Hydrophobic Cell-Penetrating Stapled Peptides as Drug Carriers
Source: Int J Mol Sci. 2023 Jul 21;24(14):11768. doi: 10.3390/ijms241411768 (PMC10380766; doi:10.3390/ijms241411768)
Supplement: Supplementary file 1 [file ijms-24-11768-s001.zip]

Archive with 1 entries (1 files):
- ijms-2491543-supplementary.pdf
